# Supplementary material for: Vaccine-Induced Subcutaneous Granulomas in Goats Reflect Differences in Host–Mycobacterium Interactions between BCG- and Recombinant BCG-Derivative Vaccines
Source: Int J Mol Sci. 2022 Sep 20;23(19):10992. doi: 10.3390/ijms231910992 (PMC9570401; doi:10.3390/ijms231910992)
Supplement: Supplementary file 1 [file ijms-23-10992-s001.zip]

Archive with 1 entries (1 files):
- ijms-1878001.pdf
